# Supplementary material for: Only Acute but Not Chronic Thrombocytopenia Protects Mice against Left Ventricular Dysfunction after Acute Myocardial Infarction
Source: Cells. 2022 Nov 4;11(21):3500. doi: 10.3390/cells11213500 (PMC9659072; doi:10.3390/cells11213500)
Supplement: Supplementary file 1 [file cells-11-03500-s001.zip]

Archive with 1 entries (1 files):
- cells-1906368-supplementary.pdf
